# Supplementary material for: Temporal Evolution, Source Apportionment, and Health Risks of Atmospheric Halocarbons: A Case Study in the Central Yangtze River Delta Region
Source: Toxics. 2025 Dec 17;13(12):1085. doi: 10.3390/toxics13121085 (PMC12737745; doi:10.3390/toxics13121085)
Supplement: Supplementary file 1 [file toxics-13-01085-s001.zip]

Archive with 1 entries (1 files):
- toxics-3978531-supplementary.pdf
